# Supplementary material for: Tweet sentiment quantification: An experimental re-evaluation
Source: PLoS One. 2022 Sep 16;17(9):e0263449. doi: 10.1371/journal.pone.0263449 (PMC9481048; doi:10.1371/journal.pone.0263449)
Supplement: S1 Appendix — (ZIP) [file pone.0263449.s001.zip]

Archive with 2 entries (2 files):
- Appendix.pdf
- appendix.tex
