# Supplementary material for: Tweet sentiment quantification: An experimental re-evaluation
Source: PLoS One. 2022 Sep 16;17(9):e0263449. doi: 10.1371/journal.pone.0263449 (PMC9481048; doi:10.1371/journal.pone.0263449)
Supplement: S1 Appendix — (ZIP) [file pone.0263449.s001.zip › appendix.tex]

\documentclass[10pt,letterpaper]{article}
\usepackage[top=0.85in,left=2.75in,footskip=0.75in]{geometry}

\usepackage[normalem]{ulem}
%\usepackage[lined,boxed,linesnumbered]{algorithm2e}
%\usepackage{lineno}

% amsmath and amssymb packages, useful for mathematical formulas and symbols
\usepackage{amsmath,amssymb}

% Use adjustwidth environment to exceed column width (see example table in text)
\usepackage{changepage}

% Use Unicode characters when possible
\usepackage[utf8x]{inputenc}

% textcomp package and marvosym package for additional characters
\usepackage{textcomp,marvosym}

% cite package, to clean up citations in the main text. Do not remove.
\usepackage{cite}
%\usepackage{natbib}

% Use nameref to cite supporting information files (see Supporting Information section for more info)
\usepackage{nameref,hyperref}

% line numbers
\usepackage[right]{lineno}

% ligatures disabled
\usepackage{microtype}
\DisableLigatures[f]{encoding = *, family = * }

% color can be used to apply background shading to table cells only
\usepackage[table]{xcolor}

% array package and thick rules for tables
\usepackage{array}


% create "+" rule type for thick vertical lines
\newcolumntype{+}{!{\vrule width 2pt}}

% create \thickcline for thick horizontal lines of variable length
\newlength\savedwidth
\newcommand\thickcline[1]{%
 \noalign{\global\savedwidth\arrayrulewidth\global\arrayrulewidth 2pt}%
 \cline{#1}%
 \noalign{\vskip\arrayrulewidth}%
 \noalign{\global\arrayrulewidth\savedwidth}%
}

% \thickhline command for thick horizontal lines that span the table
\newcommand\thickhline{\noalign{\global\savedwidth\arrayrulewidth\global\arrayrulewidth 2pt}%
\hline
\noalign{\global\arrayrulewidth\savedwidth}}


% Remove comment for double spacing
%\usepackage{setspace} 
%\doublespacing

% Text layout
\raggedright
\setlength{\parindent}{0.5cm}
\textwidth 5.25in 
\textheight 8.75in

% Bold the 'Figure #' in the caption and separate it from the title/caption with a period
% Captions will be left justified
\usepackage[aboveskip=1pt,labelfont=bf,labelsep=period,justification=raggedright,singlelinecheck=off]{caption}
\renewcommand{\figurename}{Fig}

% Use the PLoS provided BiBTeX style
\bibliographystyle{plos2015}

% Remove brackets from numbering in List of References
\makeatletter
\renewcommand{\@biblabel}[1]{\quad#1.}
\makeatother


% Header and Footer with logo
\usepackage{lastpage,fancyhdr,graphicx}
\usepackage{epstopdf}
%\pagestyle{myheadings}
\pagestyle{fancy}
\fancyhf{}
%\setlength{\headheight}{27.023pt}
%\lhead{\includegraphics[width=2.0in]{PLOS-submission.eps}}
\rfoot{\thepage/\pageref{LastPage}}
\renewcommand{\headrulewidth}{0pt}
\renewcommand{\footrule}{\hrule height 2pt \vspace{2mm}}
\fancyheadoffset[L]{2.25in}
\fancyfootoffset[L]{2.25in}
\lfoot{\today}

%% Include all macros below

\newcommand{\lorem}{{\bf LOREM}}
\newcommand{\ipsum}{{\bf IPSUM}}

\newcommand{\gr}{\cellcolor[gray]{.7}}
\newcommand{\side}[1]{\begin{sideways}{#1}\end{sideways}}
\newcommand{\cside}[1]{\multicolumn{2}{c|}{\side{#1}}}
\newcommand{\strikeout}[1]{\ifdraft{\sout{#1}}\else{\vspace{0ex}}\fi}


%% END MACROS SECTION


% ---- Beginning of preamble -------
% ---- Variables -------------------

\newif\ifdraft
%\drafttrue

% ---- Counters -------------------

\setcounter{secnumdepth}{4}
\setcounter{tocdepth}{3}

% ---- Packages --------------------
%\usepackage{cite}
%\usepackage{a4}
%\usepackage{amssymb}
%\usepackage{amsmath}
%\usepackage{array}
%\usepackage{dcolumn}
%\usepackage[acronym]{glossaries}
%\usepackage{graphicx}
%\usepackage{hyperref}
%\usepackage{imakeidx} 
%\usepackage{latexsym}
%\usepackage{mfirstuc}
%\usepackage{multicol}
%\usepackage{multirow}
\usepackage{rotating}
%\usepackage{tabularx,booktabs}
%\usepackage{url}
%
%\usepackage[utf8]{inputenc}
%\usepackage{outlines}
%\usepackage{wasysym}

%\usepackage{etoolbox}
%\usepackage[table]{xcolor}

%\newcommand{\dag}{$^{\dagger}$}
%\newcommand{\ddag}{$^{\ddagger}$}
%\newcommand{\sdpsdag}{$^{\dagger}$\phantom{$^{\dagger}$}}
\newcommand{\pdag}{\phantom{$^{\dag}$}}
%\newcommand{\psddag}{\phantom{$^{\ddagger}$}}


% ---- Commands --------------------

\newcommand{\dsum}{\displaystyle\sum}

\newcommand{\aesucomment}[1]{\ifdraft{\leavevmode\color{red}{[AE]: {#1}}}\else{\vspace{0ex}}\fi}
\newcommand{\afabcomment}[1]{\ifdraft{\leavevmode\color{purple}{[AF]: {#1}}}\else{\vspace{0ex}}\fi}
\newcommand{\alexcomment}[1]{\ifdraft{\leavevmode\color{red}{[AM]: {#1}}}\else{\vspace{0ex}}\fi}
\newcommand{\alescomment}[1]{\ifdraft{\leavevmode\color{red}{[AM]: {#1}}}\else{\vspace{0ex}}\fi}
\newcommand{\fabsebcomment}[1]{\ifdraft{\leavevmode\color{cyan}{[FS]: {#1}}}\else{\vspace{0ex}}\fi}

\newcommand{\todo}[1]{\ifdraft{\leavevmode\color{red}{(todo, {#1})}}\else{\vspace{0ex}}\fi}
\newcommand{\revise}[1]{\ifdraft{\leavevmode\color{blue}{({#1} to revise})}\else{\vspace{0ex}}\fi}
\newcommand{\done}[1]{\ifdraft{\leavevmode\color{blue}{(done, {#1})}}\else{\vspace{0ex}}\fi}

\newcommand{\citedexcerpt}[2]{\ifdraft{\leavevmode\color{blue}{``{#1}''\cite{#2}}}\else{\vspace{0ex}}\fi}
\newcommand{\blue}[1]{\ifdraft{\leavevmode\color{blue}{#1}}\else{\leavevmode\color{black}{#1}}\fi}
\newcommand{\red}[1]{\ifdraft{\leavevmode\color{red}{#1}}\else{\leavevmode\color{black}{#1}}\fi}
\newcommand{\black}[1]{\ifdraft{\leavevmode\color{black}{#1}}\else{\leavevmode\color{black}{#1}}\fi}

\newcommand{\MLPE}{\mathrm{MLPE}}
\newcommand{\CC}{\mathrm{CC}}
\newcommand{\PCC}{\mathrm{PCC}}
\newcommand{\ACC}{\mathrm{ACC}}
\newcommand{\PACC}{\mathrm{PACC}}
\newcommand{\RE}{\mathrm{RE}}

\newcommand{\TP}{\mathrm{TP}}
\newcommand{\TN}{\mathrm{TN}}
\newcommand{\FP}{\mathrm{FP}}
\newcommand{\FN}{\mathrm{FN}}
\newcommand{\POS}{\mathrm{POS}}
\newcommand{\NEG}{\mathrm{NEG}}
\newcommand{\EPACCPtr}{E(PACC)$_{\mathrm{Ptr}}$}
\newcommand{\EPACCAE}{E(PACC)$_{\mathrm{AE}}$}

\newcommand{\TPR}{\mathrm{TPR}}
\newcommand{\FPR}{\mathrm{FPR}}
\newcommand{\TNR}{\mathrm{TNR}}
\newcommand{\FNR}{\mathrm{FNR}}

\DeclareMathOperator{\bias}{B}
\DeclareMathOperator{\aae}{AE}
\DeclareMathOperator{\nae}{NAE}
\DeclareMathOperator{\rae}{RAE}
\DeclareMathOperator{\nrae}{NRAE}
\DeclareMathOperator{\kld}{KLD}
\DeclareMathOperator{\nkld}{NKLD}
\DeclareMathOperator{\emd}{EMD}
\DeclareMathOperator{\jsd}{JSD}
\DeclareMathOperator{\hd}{HD}
\DeclareMathOperator{\nhd}{NHD}
\DeclareMathOperator{\pd}{PD}
\DeclareMathOperator{\rpd}{RPD}
\DeclareMathOperator{\se}{SE}
\DeclareMathOperator{\nse}{NSE}
\DeclareMathOperator{\cra}{CR}
\DeclareMathOperator{\dra}{DR}
\DeclareMathOperator{\dr}{DR}
\DeclareMathOperator{\bcd}{BCD}
\DeclareMathOperator{\nas}{NAS}
\DeclareMathOperator{\nss}{NSS}


% ---- Renewed commands ------------

\renewcommand{\baselinestretch}{1.00}

% ---- Theorems --------------------

\newtheorem{revcomment}{Reviewer Comment \#}[section]
\newtheorem{edscomment}{Editor Comment}[section]
\newtheorem{answer}{Answer}[section]
\newtheorem{axiom}{Axiom}[section]

% ---- Column types ----------------

\newcolumntype{.}{D{.}{.}{-1}}
\newcolumntype{M}[1]{>{\centering\arraybackslash}m{#1}}
\newcolumntype{N}{@{}m{0pt}@{}}
\newcolumntype{C}[1]{>{\centering\let\newline\\\arraybackslash\hspace{0pt}}m{#1}}
\newcolumntype{Y}{>{\centering\arraybackslash}X}

% ---- Acronyms ----------------

%\newacronym{BQ}{BQ}{Binary quantification}
%\newacronym{SLQ}{SLQ}{Single-label quantification}
%\newacronym{MLQ}{MLQ}{Multi-label quantification}

%\linenumbers
 %FS: Sets line numbering on


% ---- End of preamble -------------


\begin{document}

\appendix

% --------------------------------------------------------------------

\section{Tables of results obtained in [GS2016]}
\label{sec:appendixa}

\begin{table}[h]
  \resizebox{\textwidth}{!}{
  \begin{tabular}{|c|c|c|c|c|c|c|c|c|}
\hline
     Dataset &  \side{CC} &  \side{ACC} &  \side{PCC} &  \side{PACC} &  \side{SLD} &  \side{SVM(Q)} &  \side{SVM(KLD)} &  \side{SVM(NKLD)} \\\hline

        GASP &  0.019 &   0.015 &   0.010 &    \textbf{0.009} &  0.023 &       0.064 &    0.017 &     0.050 \\\hline
         HCR &  0.052 &   0.024 &   \textbf{0.005} &    0.033 &  0.089 &       0.127 &    0.041 &     0.060 \\\hline
         OMD &  0.052 &   0.024 &   \textbf{0.005} &    0.010 &  0.065 &       0.062 &    0.030 &     0.044 \\\hline
     Sanders &  0.067 &   0.034 &   0.015 &    0.030 &  0.071 &       0.110 &    \textbf{0.013} &     0.095 \\\hline
 SemEval2013 &  0.100 &   0.081 &   \textbf{0.034} &    0.081 &  0.119 &       0.078 &    0.072 &     0.071 \\\hline
 SemEval2014 &  0.104 &   0.058 &   0.100 &    \textbf{0.053} &  0.081 &       0.102 &    0.084 &     0.084 \\\hline
 SemEval2015 &  0.110 &   0.106 &   \textbf{0.046} &    0.101 &  0.120 &       0.126 &    0.118 &     0.116 \\\hline
 SemEval2016 &  0.050 &   0.054 &   \textbf{0.038} &    0.086 &  0.065 &       0.120 &    \textbf{0.038} &     0.083 \\\hline
         SST &  0.033 &   0.049 &   \textbf{0.028} &    0.084 &  0.037 &       0.067 &    0.041 &     0.075 \\\hline
          WA &  0.043 &   0.041 &   0.034 &    \textbf{0.028} &  0.039 &       0.080 &    0.065 &     0.039 \\\hline
          WB &  0.013 &   0.023 &  \textbf{0.012} &    0.017 &  0.024 &       0.025 &    0.061 &     0.053 \\\hline
         \hline 
 Average &  0.059 &   0.046 &   \textbf{0.030} &    0.048 &  0.067 &       0.087 &    0.053 &     0.070 \\\hline
\end{tabular}
}
  \caption{\black{Results from [GS2016] in terms of
  AE. \textbf{Boldface} indicates the best result obtained on the
  dataset.}}
  \label{tab:maeresults:2016}
\end{table}
%
\begin{table}[h]
  \resizebox{\textwidth}{!}{
  \begin{tabular}{|c|c|c|c|c|c|c|c|c|}
\hline
     Dataset &  \side{CC} &  \side{ACC} &  \side{PCC} &  \side{PACC} &  \side{SLD} &  \side{SVM(Q)} &  \side{SVM(KLD)} &  \side{SVM(NKLD)} \\\hline

        GASP &  0.130 &   0.104 &   0.068 &    0.060 &  0.159 &       0.440 &    \textbf{0.053} &     0.342 \\\hline
         HCR &  0.182 &   0.103 &   \textbf{0.020} &    0.144 &  0.309 &       0.460 &    0.219 &     0.232 \\\hline
         OMD &  0.153 &   0.075 &   \textbf{0.009} &    0.029 &  0.189 &       0.183 &    0.100 &     0.128 \\\hline
     Sanders &  0.268 &   0.131 &   \textbf{0.060} &    0.117 &  0.285 &       0.436 &    0.063 &     0.397 \\\hline
 SemEval2013 &  0.309 &   0.248 &   \textbf{0.151} &    0.263 &  0.392 &       0.278 &    0.172 &     0.276 \\\hline
 SemEval2014 &  0.321 &   0.236 &   0.428 &    0.257 &  0.352 &       0.368 &    \textbf{0.227} &     0.337 \\\hline
 SemEval2015 &  0.288 &   0.297 &   \textbf{0.197} &    0.273 &  0.295 &       0.476 &    0.379 &     0.472 \\\hline
 SemEval2016 &  0.177 &   0.225 &   0.155 &    0.350 &  0.213 &       0.516 &    \textbf{0.151} &     0.325 \\\hline
         SST &  0.124 &   0.169 &   \textbf{0.107} &    0.230 &  0.119 &       0.234 &    0.146 &     0.250 \\\hline
          WA &  0.127 &   0.120 &   0.099 &    \textbf{0.082} &  0.115 &       0.233 &    0.196 &     0.136 \\\hline
          WB &  0.040 &   0.072 &   \textbf{0.039} &    0.051 &  0.077 &       0.077 &    0.179 &     0.176 \\\hline
         \hline 
 Average &  0.193 &   0.162 &   \textbf{0.121} &    0.169 &  0.228 &       0.336 &    0.171 &     0.279 \\\hline
\end{tabular}
  }
  \caption{\black{Results from [GS2016] in terms of
  RAE. \textbf{Boldface} indicates the best result obtained on the
  dataset.}}
  \label{tab:mraeresults:2016}
\end{table}

\end{document}
